# Supplementary material for: Polyethylene and Polypropylene Pyrolysis Using Fe3+-Modified Kaolin Catalyst for Enhanced Gas and Pyrolysis Oil Production
Source: Polymers (Basel). 2025 Nov 6;17(21):2963. doi: 10.3390/polym17212963 (PMC12609207; doi:10.3390/polym17212963)
Supplement: Supplementary file 1 [file polymers-17-02963-s001.zip]

Archive with 1 entries (1 files):
- polymers-3884638-supplementary.pdf
